# Supplementary material for: DNA segregation under Par protein control
Source: PLoS One. 2019 Jul 18;14(7):e0218520. doi: 10.1371/journal.pone.0218520 (PMC6638844; doi:10.1371/journal.pone.0218520)
Supplement: S1 Codes and Datasets — (ZIP) [file pone.0218520.s004.zip]

Archive with 22 entries (18 files):
- Codes_And_Data/
- Codes_And_Data/.DS_Store
- __MACOSX/
- __MACOSX/Codes_And_Data/
- __MACOSX/Codes_And_Data/._.DS_Store
- Codes_And_Data/.ipynb_checkpoints/
- Codes_And_Data/.ipynb_checkpoints/Figure_2-checkpoint.ipynb
- Codes_And_Data/.ipynb_checkpoints/Figure_3_and_S1-checkpoint.ipynb
- Codes_And_Data/.ipynb_checkpoints/Figure_4-checkpoint.ipynb
- Codes_And_Data/.ipynb_checkpoints/Figure_5-checkpoint.ipynb
- Codes_And_Data/.ipynb_checkpoints/Figure_6-checkpoint.ipynb
- Codes_And_Data/.ipynb_checkpoints/Figure_7-checkpoint.ipynb
- Codes_And_Data/comparison_cytoplasm_plot_A0p5.npy
- Codes_And_Data/dictionary_last_fig.npy
- Codes_And_Data/Figure_2.ipynb
- Codes_And_Data/Figure_3_and_S1.ipynb
- Codes_And_Data/Figure_4.ipynb
- Codes_And_Data/Figure_5.ipynb
- Codes_And_Data/Figure_6.ipynb
- Codes_And_Data/Figure_7.ipynb
- Codes_And_Data/phase_comp.npy
- Codes_And_Data/transition_data.npy
