# Supplementary material for: DNA segregation under Par protein control
Source: PLoS One. 2019 Jul 18;14(7):e0218520. doi: 10.1371/journal.pone.0218520 (PMC6638844; doi:10.1371/journal.pone.0218520)
Supplement: S1 Codes and Datasets — (ZIP) [file pone.0218520.s004.zip › Codes_And_Data/Figure_2.ipynb]

# %% [markdown]
This file generates the data for figure 1. (Code also includes the final plotting for this figure which shows how the peakutils package was used to identify trajectory extrema). [All the data will have to be regenerated for the specific values mentioned in Figure2.]

# %% [code]
%pylab inline

# %% [code]
from matplotlib import gridspec

# %% [markdown]
### Generate Data for plots

# %% [code]
import scipy.optimize as opt
import peakutils
import scipy.integrate as integrate

# %% [code]
def ivp(t, y, xs, NP, A0, r, c):
    
    for i in range(NP):
        ub[i] = y[i]
    
    ii = 0
    for i in range(NP,len(y)):
        Am[ii] = y[i]
        ii += 1
        
    dydt = []
    fx = zeros(NP)
    p0s = zeros(len(xs))
    for j in range(NP):
        fx[j] = pi*trapz(exp(-0.5*(xs-ub[j])**2.0)*(xs-ub[j])*Am, xs )
        p0s += exp(-0.5*(xs-ub[j])**2.0/c/c)
        dydt.append(fx[j])
    
    
    dydt +=  list((A0)/(1.+r) - Am/r - p0s*Am)
    return array(dydt)

# %% [code]
data_inv_L = {}

# %% [code]
dx = 0.1
for NP in [2]:
    c = 1.0
    L = 20 #ltot

    A0 = .36 #As[2]
    r = 8 #Rs[20]

    random.seed(1030)

    Nx = int(L/dx) + 1
    xs = linspace(-L/2, L/2, Nx)

    Am = A0/2.0 + 0.01*2.0*(0.5-random.random(Nx))
    ori1 = copy(Am)
    ub = [5.0,-5,-3.50,3.0]

    y0s = array(list(ub[:NP]) + list(Am))
    t_end = 2000
    sol = integrate.solve_ivp(lambda t, y: ivp(t, y, xs, NP, A0, r, c), [0.0, t_end], y0s )
    subplot(211)
    for j in range(NP):
        plot(sol['t'],sol['y'][j], label = str(NP))
ylim([-L/2,L/2])
legend()
subplot(212)
plot(xs,sol['y'][2:,-1])
data_inv_L[A0,L] = [copy(sol['t']),copy(sol['y'][0]),copy(sol['y'][1]),copy(sol['y'][2:,-1])]


# %% [markdown]
# FIGURE2

# %% [code]
import scipy.optimize as opt
import peakutils
import scipy.integrate as integrate

# %% [code]
fig = figure(1)
fig.set_size_inches(14,7)

n = 2
gs1 = gridspec.GridSpec(20, 6)
ax1 = fig.add_subplot(gs1[n:9,0:2])
ax2 = fig.add_subplot(gs1[8:12,0:2])
ax3 = fig.add_subplot(gs1[n:9,2:4])
ax4 = fig.add_subplot(gs1[8:12,2:4])
ax5 = fig.add_subplot(gs1[n:9,4:])
ax6 = fig.add_subplot(gs1[8:12,4:])
ax7 = fig.add_subplot(gs1[13:,0:3])
ax8 = fig.add_subplot(gs1[13:,3:])
######################################
L = 10
Nx = int(L/dx) + 1
xs = linspace(-L/2, L/2, Nx)
###########################
ax1.plot(data_inv[0.263][0],data_inv[0.263][1], color ='#1f77b4',label ='$a_{tot} = 0.26$' )
indices = peakutils.indexes(data_inv[0.263][1])
ax1.plot(data_inv[0.263][0][indices],data_inv[0.263][1][indices],'ro')
xdata = data_inv[0.263][0]
ydata = data_inv[0.263][1]
inverted = [-xi for xi in ydata]
indices_inv = peakutils.indexes(inverted)
ax1.plot(xdata[indices_inv],ydata[indices_inv],'ro')
ax2.plot(xs,data_inv[0.263][2],'-', color ='#1f77b4', alpha=0.5 )
ax2.plot(xs,0.23*ones(len(data_inv[0.263][2])),'--', color ='#1f77b4' )
ax2.fill_between(xs,data_inv[0.263][2],facecolor='#1f77b4', alpha=0.5)
ax1.legend(loc = [0.65,0.72], frameon = False)
#*******************
ax3.plot(data_inv[0.36][0],data_inv[0.36][1], color ='#1f77b4' ,label ='$a_{tot} = 0.36$')
indices = peakutils.indexes(data_inv[0.36][1])
ax3.plot(data_inv[0.36][0][indices],data_inv[0.36][1][indices],'ro')
xdata = data_inv[0.36][0]
ydata = data_inv[0.36][1]
inverted = [-xi for xi in ydata]
indices_inv = peakutils.indexes(inverted)
ax3.plot(xdata[indices_inv],ydata[indices_inv],'ro')
ax4.plot(xs,data_inv[0.36][2],'-', color ='#1f77b4' )
ax4.plot(xs,0.32*ones(len(data_inv[0.36][2])),'--', color ='#1f77b4' )
ax4.fill_between(xs,data_inv[0.36][2],facecolor='#1f77b4', alpha=0.5)
ax3.legend(loc = [0.65,0.72], frameon = False)
#**************************
ax5.plot(data_inv_2p[.36][0],data_inv_2p[.36][1], color ='#1f77b4',label ='$a_{tot} = 0.36$')
ax5.plot(data_inv_2p[.36][0],data_inv_2p[.36][2], color ='#1f77b4')
ax6.plot(xs,data_inv_2p[.36][3],'--', color ='#1f77b4' )
ax6.fill_between(xs,data_inv_2p[.36][3],facecolor='#1f77b4', alpha=0.5)
ax6.plot(xs,0.32*ones(len(data_inv_2p[0.36][3])),'--', color ='#1f77b4' )
ax5.legend(loc = [0.65,0.72], frameon = False)
########################
L = 20
Nx = int(L/dx) + 1
xs = linspace(-L/2, L/2, Nx)
########################
ax7.plot(data_inv_L[.26][0],data_inv_L[.26][1], color ='#1f77b4',label ='$a_{tot} = 0.26$')
ax7.plot(data_inv_L[.26][0],data_inv_L[.26][2], color ='#1f77b4')
ax7.plot(data_inv_L[.36][0],data_inv_L[.36][1], color ='#ff7f0e',label ='$a_{tot} = 0.36$')
ax7.plot(data_inv_L[.36][0],data_inv_L[.36][2], color ='#ff7f0e')
ax7.legend(loc = [0.55,0.78], frameon = False, ncol = 2)
#**************************
ax8.plot(data_inv_L[0.76][0],data_inv_L[0.76][1], color ='#1f77b4',label ='$a_{tot} = 0.76$')
ax8.plot(data_inv_L[0.76][0],data_inv_L[0.76][2], color ='#1f77b4')
ax8.legend(loc = [0.75,0.78], frameon = False)
#**************************
#tight_layout(pad=0.4, w_pad=1, h_pad=.01)

for ax in [ax1,ax3,ax5,]:
    ax.tick_params(
    axis='x',          # changes apply to the x-axis
    bottom=False,      # ticks along the bottom edge are off
    top=True,         # ticks along the top edge are off
    labeltop=True,
    labelbottom = False,
    direction = 'in', pad = -15)
    ax.tick_params(
    axis='y',          # changes apply to the x-axis
    direction = 'in')
    
    ax.set_ylim([-5,7])
    ax.set_yticks([-5,0,5])
    ax.set_yticklabels(['0','5','10'])

    
for ax in [ax7,ax8]:
    ax.tick_params(
    axis='x',          # changes apply to the x-axis
    bottom=True,      # ticks along the bottom edge are off
    top=False,         # ticks along the top edge are off
    labeltop=False,
    labelbottom = True,
    direction = 'out', pad = 5)
    
    ax.tick_params(
    axis='y',          # changes apply to the x-axis
    direction = 'in')
    
    ax.set_ylim([-10,15])
    ax.set_yticks([-10,0,10])
    ax.set_yticklabels(['0','10','20'])

ax7.set_xlim([150,700])
ax7.set_xticks(arange(150,701,50))
ax7.set_xticklabels([str(50*i) for i in arange(0,11,1)])

ax1.set_xlabel(r'Time,$\tau$')
ax1.xaxis.set_label_coords(0.13,1.15)
ax3.set_xlabel(r'Time,$\tau$')
ax3.xaxis.set_label_coords(0.13,1.15)
ax5.set_xlabel(r'Time,$\tau$')
ax5.xaxis.set_label_coords(0.13,1.15)
ax7.set_xlabel(r'Time,$\tau$')
ax8.set_xlabel(r'Time,$\tau$')


    
for ax in [ax2,ax4,ax6]: 
    ax.tick_params(
    axis='x',          # changes apply to the x-axis
    direction = 'in')
    ax.tick_params(
    axis='y',          # changes apply to the x-axis
    direction = 'in')
    
    ax.set_xlim([-5,5])
    ax.set_xticks([-5,0,5])
    ax.set_xticklabels(['0','L/2','L'])
    ax.set_ylim([0,.45])
ax2.set_yticks([0.233])
ax2.set_yticklabels([r'$\frac{ra_{tot}}{1+r}$'])
ax4.set_yticks([0.32])
ax4.set_yticklabels([r'$\frac{ra_{tot}}{1+r}$'])
ax6.set_yticks([0.32])
ax6.set_yticklabels([r'$\frac{ra_{tot}}{1+r}$'])
    
ax1.set_ylabel('Plasmid positions')
ax7.set_ylabel('Plasmid positions')
ax2.set_ylabel('bound \nParA')
ax2.text(-6, 1.6, "A", size=15, va="center", ha="center", rotation=0,)
ax2.text(6, 1.6, "B", size=15, va="center", ha="center", rotation=0,)
ax2.text(18, 1.6, "C", size=15, va="center", ha="center", rotation=0,)
ax2.text(-6, -0.3, "D", size=15, va="center", ha="center", rotation=0,)
ax2.text(12, -0.3, "E", size=15, va="center", ha="center", rotation=0,)

fig.tight_layout()
savefig('Fig2_r_v0.pdf',format = 'pdf')

# %% [code]
