# Supplementary material for: DNA segregation under Par protein control
Source: PLoS One. 2019 Jul 18;14(7):e0218520. doi: 10.1371/journal.pone.0218520 (PMC6638844; doi:10.1371/journal.pone.0218520)
Supplement: S1 Codes and Datasets — (ZIP) [file pone.0218520.s004.zip › Codes_And_Data/Figure_3_and_S1.ipynb]

# %% [markdown]
This notebook generates the data required to construct Figure 3 and the supplementary figure S1. Alternatively the authors can be contacted on lavishaj@sfu.ca or eemerbly@sfu.ca for the entire dataset they used to construct this plot. Phase boundaries derived analytically in our paper have also been numerically calculated in this notebook

# %% [code]
%pylab inline

# %% [code]
import peakutils
from matplotlib.colors import LogNorm
from mpl_toolkits.axes_grid1.inset_locator import inset_axes

# %% [code]
As = [float(xi) for xi in (logspace(-4,6,num=21,base=2))]
Rs = [float(xi) for xi in (logspace(0,10,num=21,base=2))]

# %% [code]
x = logspace(-4,6,num=21,base=2)
y = logspace(0,10,num=21,base=2)
x = ['%.2f' % xi for xi in x]
y = ['%.2f' % xi for xi in y]

# %% [markdown]
Function for calculating the phase boundaries 

# %% [code]
import scipy.optimize as opt
import scipy.integrate as inte

def vitro(r_s,Np,L,c):
    
    
    def f1(x, a0, r, c):
        a_ss = r/(1.0+r)*a0/(1. + r*exp(-0.5*x*x/c/c))
        return -pi*exp(-0.5*x*x)*(1.0-x*x)*a_ss

    def I1(a0, r, c, L):
        return inte.quad(f1, -L/2., L/2., args=(a0, r, c) )[0]

    def f2(x, a0, r, c):
        a_ss = r/(1.0+r)*a0/(1. + r*exp(-0.5*x*x/c/c))
        return -pi*r/c/c*x*x*exp(-0.5*x*x)*exp(-0.5*x*x/c/c)*a_ss/(1. + r*exp(-0.5*x*x/c/c))

    def I2(a0, r, c, L):
        return inte.quad(f2, -L/2., L/2., args=(a0, r, c) )[0]

    def f3(x, a0, r, c):
        return (1.0 + r*exp(-0.5*x*x/c/c))/r

    def I3(a0, r, c, L):
        return 0.5/L*inte.quad(f3, -L/2., L/2., args=(a0, r, c) )[0]

    #jacobian matrix
    def Tab( a0, r, c, L):
        Tab = zeros((2,2))
        Tab[0,0] = I1(a0, r, c, L)
        Tab[0,1] = I2(a0, r, c, L)
        Tab[1,0] = I3(a0, r, c, L)
        Tab[1,1] = -I3(a0, r, c, L)
        return Tab

    # returns the real value of the largest eigenvalue.  recall dx = exp(lambda*t), if Re(lambda) < 0.0, then decaying solution
    # if evalues are both real, one always seems to be 0 which then means the system is translation invariant

    def re_w_a0(a0, nu, c, L):
        w, V = eig(Tab(a0, nu, c, L))
        ii = argmax(abs(w))
        return (real(w)[ii])

    res=[]
    for r in r_s:
        try:
            a0 = opt.brentq(re_w_a0, 0.0000001, 1000.0, args=(r, c, L))
            res.append(a0)
            
        except:
            res.append(0)
        
    return(res)

Gs = [float(xi) for xi in (logspace(0,11,num=23,base=2))]

# %% [markdown]
# supplementary in vitro

# %% [code]
def ivp(t, y, xs, NP, A0, r, c):
    
    for i in range(NP):
        ub[i] = y[i]
    
    ii = 0
    for i in range(NP,len(y)):
        Am[ii] = y[i]
        ii += 1
        
    dydt = []
    fx = zeros(NP)
    p0s = zeros(len(xs))
    for j in range(NP):
        fx[j] = pi*trapz(exp(-0.5*(xs-ub[j])**2.0)*(xs-ub[j])*Am, xs )
        p0s += exp(-0.5*(xs-ub[j])**2.0/c/c)
        dydt.append(fx[j])
    
    
    dydt +=  list((A0)/(1.+r) - Am/r - p0s*Am)
    return array(dydt)

# %% [markdown]
##### Generate data on your own from the cell below or contact authors for their data set

# %% [code]
data = {}
dx = 0.1
for ai in As:
    for ri in Rs:
        NP = 1
        c = 1.0
        L = 20 #ltot

        A0 = .36 #As[2]
        r = 8 #Rs[20]

        random.seed(1030)

        Nx = int(L/dx) + 1
        xs = linspace(-L/2, L/2, Nx)

        Am = A0/2.0 + 0.01*2.0*(0.5-random.random(Nx))
        ori1 = copy(Am)
        ub = [5.0,-5,-3.50,3.0]

        y0s = array(list(ub[:NP]) + list(Am))
        t_end = 20000
        sol = integrate.solve_ivp(lambda t, y: ivp(t, y, xs, NP, A0, r, c), [0.0, t_end], y0s )
        data[L,NP,c,ai,ri] = [copy(sol['y'][0]),copy(sol['t'])]

# %% [code]
fig = figure(1)
fig.set_size_inches(6,4)
#Please contact the authors for the entire data set used to create this 
#data = load('1pl20c1.npy').item()
mat = zeros([len(As),len(Rs)],)
for ai,A0 in enumerate(As):
    for ri,r in enumerate(Rs):
        traj = data[20,1,1.,A0,r][0]
        time = data[20,1,1.,A0,r][1]
        
        indices = peakutils.indexes(traj)
        traj_invert =[(-xi) for xi in traj]
        ind_inv = peakutils.indexes(traj_invert)
        if len(ind_inv)>1:  #ensuring there are more than 1 peaks to be classified as oscillatory motion
            s = 0
            for xi in indices:
                s += traj[xi]
            s= s/len(indices)
            s1 = 0
            for xi in ind_inv:
                s1 += traj[xi]
            s1 = s1/len(ind_inv)
            if abs(s1-s) <= 0.1: #tolerance for changes in time period.
                mat[ai,ri] = nan
                #print(i,'decay')
            else: 
                tf = [time[xi] for xi in indices]
                time_diff = mean([abs(ti-fi) for ti,fi in zip(tf,tf[1:])])
                mat[ai,ri] = time_diff
                #print(i,'oscillatory')
        else:
            mat[ai,ri] = nan
            

ax = fig.add_subplot(111)
cax = ax.matshow(mat, cmap='coolwarm',norm=LogNorm(vmin=1, vmax=1000))
ax.invert_yaxis()
ax.set_xticks(arange(0,25,5))
ax.set_xticklabels([xi for xi in y[0::5]], rotation =90)
ax.set_yticks(arange(0,25,5))
ax.set_yticklabels([xi for xi in x[0::5]])
ax.tick_params(
    axis='x',          # changes apply to the x-axis
    which='both',      # both major and minor ticks are affected   
    top='off',
    bottom = 'on',
    labelbottom='on',
    labeltop='off')
#colorbar(cax,shrink=0.8,label = 'time period')
ax.set_xlabel('Hydrolyzation Factor (r)',fontsize=12)
ax.set_ylabel('Total ParA ($a_{tot}$)',fontsize=12)
fig.tight_layout()
ax.set_title('n=1, L=20, c=1.0')
colorbar(cax,shrink=0.8,label = 'time period')
#savefig('In_vitro_1pl_20l.pdf',format = 'pdf')

# %% [markdown]
## Figure 3

# %% [code]
fig = figure(1)
fig.set_size_inches(6,4)

#data = load('2pl20c1.npy').item()
#Generate data for this plot by running the data generation cell for NP=2,c=1,L=20
mat = zeros([len(As),len(Rs)],)
for ai,A0 in enumerate(As):
    for ri,r in enumerate(Rs):
        traj = data[20,2,1.,A0,r][0]
        time = data[20,2,1.,A0,r][1]
        
        indices = peakutils.indexes(traj)
        traj_invert =[(-xi) for xi in traj]
        ind_inv = peakutils.indexes(traj_invert)
        if len(ind_inv)>1:
            s = 0
            for xi in indices:
                s += traj[xi]
            s= s/len(indices)
            s1 = 0
            for xi in ind_inv:
                s1 += traj[xi]
            s1 = s1/len(ind_inv)
            if abs(s1-s) <= 0.1:
                mat[ai,ri] = nan
                #print(i,'decay')
            else: 
                tf = [time[xi] for xi in indices]
                time_diff = mean([abs(ti-fi) for ti,fi in zip(tf,tf[1:])])
                mat[ai,ri] = time_diff
                #print(i,'oscillatory')
        else:
            mat[ai,ri] = nan
            

ax = fig.add_subplot(111)
cax = ax.matshow(mat, cmap='coolwarm',norm=LogNorm(vmin=1, vmax=1000))
ax.invert_yaxis()
ax.set_xticks(arange(0,25,5))
ax.set_xticklabels([xi for xi in y[0::5]], rotation =90)
ax.set_yticks(arange(0,25,5))
ax.set_yticklabels([xi for xi in x[0::5]])
ax.tick_params(
    axis='x',          # changes apply to the x-axis
    which='both',      # both major and minor ticks are affected   
    top='off',
    bottom = 'on',
    labelbottom='on',
    labeltop='off')
#colorbar(cax,shrink=0.8,label = 'time period')
ax.set_xlabel('Hydrolyzation Factor (r)',fontsize=12)
ax.set_ylabel('Total ParA ($a_{tot}$)',fontsize=12)
fig.tight_layout()
ax.set_title('n=2, L=20, c=1.0')
colorbar(cax,shrink=0.8,label = 'time period')

# %% [code]
#data = load('l10c1n1.npy').item()
#Generate data for this plot by running the data generation cell for NP=1,c=1,L=10
mat = zeros([len(As),len(Rs)],)
for ai,A0 in enumerate(As):
    for ri,r in enumerate(Rs):
        traj = data[10,1,1.,A0,r][0]
        time = data[10,1,1.,A0,r][1]
        
        indices = peakutils.indexes(traj)
        traj_invert =[(-xi) for xi in traj]
        ind_inv = peakutils.indexes(traj_invert)
        if len(ind_inv)>1:
            s = 0
            for xi in indices:
                s += traj[xi]
            s= s/len(indices)
            s1 = 0
            for xi in ind_inv:
                s1 += traj[xi]
            s1 = s1/len(ind_inv)
            if abs(s1-s) <= 0.1:
                mat[ai,ri] = nan
                #print(i,'decay')
            else: 
                tf = [time[xi] for xi in indices]
                time_diff = mean([abs(ti-fi) for ti,fi in zip(tf,tf[1:])])
                mat[ai,ri] = time_diff
                #print(i,'oscillatory')
        else:
            mat[ai,ri] = nan
            
mat1 = copy(mat)


#data = load('2pl10c1.npy').item()
#Generate data for this plot by running the data generation cell for NP=2,c=1,L=10
mat = zeros([len(As),len(Rs)],)
for ai,A0 in enumerate(As):
    for ri,r in enumerate(Rs):
        traj = data[10,2,1.,A0,r][0]
        time = data[10,2,1.,A0,r][1]
        
        indices = peakutils.indexes(traj)
        traj_invert =[(-xi) for xi in traj]
        ind_inv = peakutils.indexes(traj_invert)
        if len(ind_inv)>1:
            s = 0
            for xi in indices:
                s += traj[xi]
            s= s/len(indices)
            s1 = 0
            for xi in ind_inv:
                s1 += traj[xi]
            s1 = s1/len(ind_inv)
            if abs(s1-s) <= 0.1:
                mat[ai,ri] = nan
                #print(i,'decay')
            else: 
                tf = [time[xi] for xi in indices]
                time_diff = mean([abs(ti-fi) for ti,fi in zip(tf,tf[1:])])
                mat[ai,ri] = time_diff
                #print(i,'oscillatory')
        else:
            mat[ai,ri] = nan
mat[5][8]=mat[5][9] = 0 #Manual cleaning of data by looking at trajectory plots
mat2 = copy(mat)

#Generate data for this plot by running the data generation cell for NP=1,c=1.5,L=20
data = load('1pl10c1p5.npy').item()
mat = zeros([len(As),len(Rs)],)
for ai,A0 in enumerate(As):
    for ri,r in enumerate(Rs):
        traj = data[10,1,1.5,A0,r][0]
        time = data[10,1,1.5,A0,r][1]
        
        indices = peakutils.indexes(traj)
        traj_invert =[(-xi) for xi in traj]
        ind_inv = peakutils.indexes(traj_invert)
        if len(ind_inv)>1:
            s = 0
            for xi in indices:
                s += traj[xi]
            s= s/len(indices)
            s1 = 0
            for xi in ind_inv:
                s1 += traj[xi]
            s1 = s1/len(ind_inv)
            if abs(s1-s) <= 0.1:
                mat[ai,ri] = nan
                #print(i,'decay')
            else: 
                tf = [time[xi] for xi in indices]
                time_diff = mean([abs(ti-fi) for ti,fi in zip(tf,tf[1:])])
                mat[ai,ri] = time_diff
                #print(i,'oscillatory')
        else:
            mat[ai,ri] = nan
mat3 = copy(mat)

# %% [code]
fig = figure(1)
fig.set_size_inches(10,7)


ax = fig.add_subplot(221)
cax = ax.matshow(mat1, cmap='coolwarm',norm=LogNorm(vmin=1, vmax=1000))
ax.invert_yaxis()
ax.set_xticks(arange(0,25,5))
ax.set_xticklabels([xi for xi in y[0::5]], rotation =90)
ax.set_yticks(arange(0,25,5))
ax.set_yticklabels([xi for xi in x[0::5]])
ax.tick_params(
    axis='x',          # changes apply to the x-axis
    which='both',      # both major and minor ticks are affected   
    top='off',
    bottom = 'on',
    labelbottom='on',
    labeltop='off')
#colorbar(cax,shrink=0.8,label = 'time period')
ax.set_xlabel('Hydrolyzation Factor (r)',fontsize=12)
ax.set_ylabel('Total ParA ($a_{tot}$)',fontsize=12)
line = vitro(Rs,1,10,1.0)
ax.plot([xi+0.5 for xi in arange(len(Rs))],[(math.log(xi,2)+4)*2 for xi in line],'k.-')

ax.set_title('n=1, L=10, c=1.0')

####################################
ax = fig.add_subplot(222)

axins1 = inset_axes(ax,
                   width="5%",  # width = 10% of parent_bbox width
                   height="50%",  # height : 50%
                   loc=3,
                   bbox_to_anchor=(1.229151, -.55, 1, 1.5),
                   bbox_transform=ax.transAxes,
                   borderpad=0,
                   )
cax = ax.matshow(mat2, cmap='coolwarm',norm=LogNorm(vmin=1, vmax=1000))
colorbar(cax,  cax = axins1, orientation = 'vertical',ticks=[1,10,100,1000], label = 'Time Period')
ax.invert_yaxis()
ax.set_xticks(arange(0,25,5))
ax.set_xticklabels([xi for xi in y[0::5]], rotation =90)
ax.set_yticks(arange(0,25,5))
ax.set_yticklabels([xi for xi in x[0::5]])
ax.tick_params(
    axis='x',          # changes apply to the x-axis
    which='both',      # both major and minor ticks are affected   
    top='off',
    bottom = 'on',
    labelbottom='on',
    labeltop='off')
#colorbar(cax,shrink=0.8,label = 'time period')
ax.set_xlabel('Hydrolyzation Factor (r)',fontsize=12)
ax.set_ylabel('Total ParA ($a_{tot}$)',fontsize=12)
line = vitro(Rs,1,5,1.0)
ax.plot([xi+0.5 for xi in arange(len(Rs))],[(math.log(xi,2)+4)*2 for xi in line],'k.-')

ax.set_title('n=2, L=10, c=1.0')
################################

ax = fig.add_subplot(223)

data = load('2pl20c1.npy').item()
mat = zeros([len(As),len(Rs)],)
for ai,A0 in enumerate(As):
    for ri,r in enumerate(Rs):
        traj = data[20,2,1.,A0,r][0]
        time = data[20,2,1.,A0,r][1]
        
        indices = peakutils.indexes(traj)
        traj_invert =[(-xi) for xi in traj]
        ind_inv = peakutils.indexes(traj_invert)
        if len(ind_inv)>1:
            s = 0
            for xi in indices:
                s += traj[xi]
            s= s/len(indices)
            s1 = 0
            for xi in ind_inv:
                s1 += traj[xi]
            s1 = s1/len(ind_inv)
            if abs(s1-s) <= 0.1:
                mat[ai,ri] = nan
                #print(i,'decay')
            else: 
                tf = [time[xi] for xi in indices]
                time_diff = mean([abs(ti-fi) for ti,fi in zip(tf,tf[1:])])
                mat[ai,ri] = time_diff
                #print(i,'oscillatory')
        else:
            mat[ai,ri] = nan
            
cax = ax.matshow(mat, cmap='coolwarm',norm=LogNorm(vmin=1, vmax=1000))
ax.invert_yaxis()
ax.set_xticks(arange(0,25,5))
ax.set_xticklabels([xi for xi in y[0::5]], rotation =90)
ax.set_yticks(arange(0,25,5))
ax.set_yticklabels([xi for xi in x[0::5]])
ax.tick_params(
    axis='x',          # changes apply to the x-axis
    which='both',      # both major and minor ticks are affected   
    top='off',
    bottom = 'on',
    labelbottom='on',
    labeltop='off')
#colorbar(cax,shrink=0.8,label = 'time period')
ax.set_xlabel('Hydrolyzation Factor (r)',fontsize=12)
ax.set_ylabel('Total ParA ($a_{tot}$)',fontsize=12)
#fig.tight_layout()
ax.set_title('n=2, L=20, c=1.0')
line = vitro(Rs,1,10,1.0)
ax.plot([xi+0.5 for xi in arange(len(Rs))],[(math.log(xi,2)+4)*2 for xi in line],'k.-')
#colorbar(cax,shrink=0.8,label = 'time period')


################################


ax = fig.add_subplot(224)
cax = ax.matshow(mat3, cmap='coolwarm',norm=LogNorm(vmin=1, vmax=1000))
ax.invert_yaxis()
ax.set_xticks(arange(0,25,5))
ax.set_xticklabels([xi for xi in y[0::5]], rotation =90)
ax.set_yticks(arange(0,25,5))
ax.set_yticklabels([xi for xi in x[0::5]])
ax.tick_params(
    axis='x',          # changes apply to the x-axis
    which='both',      # both major and minor ticks are affected   
    top='off',
    bottom = 'on',
    labelbottom='on',
    labeltop='off')
#colorbar(cax,shrink=0.8,label = 'time period')
ax.set_xlabel('Hydrolyzation Factor (r)',fontsize=12)
ax.set_ylabel('Total ParA ($a_{tot}$)',fontsize=12)

line = vitro(Rs,1,10,1.5)
ax.plot([xi+0.5 for xi in arange(len(Rs))],[(math.log(xi,2)+4)*2 for xi in line],'k.-')
ax.set_title('n=1, L=10, c=1.5')


ax.text(-54, 59., "A", size=15, va="center", ha="center", rotation=0,)
ax.text(-10, 59., "B", size=15, va="center", ha="center", rotation=0,)
ax.text(-54, 23., "C", size=15, va="center", ha="center", rotation=0,)
ax.text(-10, 23., "D", size=15, va="center", ha="center", rotation=0,)


fig.tight_layout()
#savefig('in_vitro_v2.pdf',format = 'pdf')

# %% [code]
