# Supplementary material for: DNA segregation under Par protein control
Source: PLoS One. 2019 Jul 18;14(7):e0218520. doi: 10.1371/journal.pone.0218520 (PMC6638844; doi:10.1371/journal.pone.0218520)
Supplement: S1 Codes and Datasets — (ZIP) [file pone.0218520.s004.zip › Codes_And_Data/Figure_4.ipynb]

# %% [markdown]
This file can be used to generate the data and figure for fig.4

# %% [code]
%pylab inline

# %% [code]
#import required modules
import scipy.optimize as opt
import scipy.integrate as integrate

# %% [markdown]
### Generate Data

# %% [markdown]
The in-vitro model with constant rebinding of ParA

# %% [code]
def ivp(t, y, xs, NP, A0, r, c):
    
    for i in range(NP):
        ub[i] = y[i]
    
    ii = 0
    for i in range(NP,len(y)):
        Am[ii] = y[i]
        ii += 1
        
    dydt = []
    fx = zeros(NP)
    p0s = zeros(len(xs))
    for j in range(NP):
        fx[j] = pi*trapz(exp(-0.5*(xs-ub[j])**2.0)*(xs-ub[j])*Am, xs )
        p0s += exp(-0.5*(xs-ub[j])**2.0/c/c)
        dydt.append(fx[j])
    
    
    dydt +=  list((A0)/(1.+r) - Am/r - p0s*Am)
    return array(dydt)

# %% [code]
#Run the simulation 
dx = 0.1
data_ivp ={}
for NP in [1]: #number of ParB
    c = 1.0 #dimensionless parameter giving ratio of length scales
    L = 20 #Total length

    A0 = .260 #Initial total ParA per site
    r = 8 #Hydrolyzation factor

    random.seed(1030)

    Nx = int(L/dx) + 1
    xs = linspace(-L/2, L/2, Nx)

    Am = A0/2.0 + 0.1*2.0*(0.5-random.random(Nx))
    ori1 = copy(Am)
    ub = [5.0,-5,-3.50,3.0]

    y0s = array(list(ub[:NP]) + list(Am))
    t_end = 2000
    sol = integrate.solve_ivp(lambda t, y: ivp(t, y, xs, NP, A0, r, c), [0.0, t_end], y0s )
    subplot(211)
    for j in range(NP):
        plot(sol['t'],sol['y'][j], label = str(NP))
ylim([-L/2,L/2])
legend()
subplot(212)
plot(xs,sol['y'][1:,-1])
data_ivp[A0] = [copy(sol['t']),copy(sol['y'][0]),copy(sol['y'][1:,-1])]


# %% [markdown]
The in-vivo model with constant rebinding of ParA

# %% [code]
def dyn(t, y, xs, NP, A0,L, r, c):
    
    for i in range(NP):
        ub[i] = y[i]
    
    ii = 0
    for i in range(NP,len(y)):
        Am[ii] = y[i]
        ii += 1
    Ab = trapz(Am,xs)/L
    dydt = []
    fx = zeros(NP)
    p0s = zeros(len(xs))
    for j in range(NP):
        fx[j] = pi*trapz(exp(-0.5*(xs-ub[j])**2.0)*(xs-ub[j])*Am, xs )
        p0s += exp(-0.5*(xs-ub[j])**2.0/c/c)
        dydt.append(fx[j])
    
    
    
    dydt +=  list((A0-Ab) - Am/r - p0s*Am)
    return array(dydt)

# %% [code]
dx = 0.1
for NP in [1]:
    c = 1.0
    L = 20 #ltot

    A0 = .2650 #As[2]
    r = 8 #Rs[20]
   

    random.seed(1030)

    Nx = int(L/dx) + 1
    xs = linspace(-L/2, L/2, Nx)

    Am = A0/2.0 + 0.01*2.0*(0.5-random.random(Nx))
    ori = copy(Am)
    ub = [-3.0,3.5,-3.50,3.0]

    y0s = array(list(ub[:NP]) + list(Am))
    t_end = 2000
    sol = integrate.solve_ivp(lambda t, y: dyn(t, y, xs, NP, A0,L, r, c), [0.0, t_end], y0s )
    subplot(211)
    for j in range(NP):
        plot(sol['t'],sol['y'][j], label = str(NP))
ylim([-L/2,L/2])
legend()
subplot(212)
plot(xs,sol['y'][1:,-1])
#dyna = copy(sol['y'][2:,-1])
#dyna_t = copy(sol['t'])
#dyna_p = copy(sol['y'][0])
