# Supplementary material for: DNA segregation under Par protein control
Source: PLoS One. 2019 Jul 18;14(7):e0218520. doi: 10.1371/journal.pone.0218520 (PMC6638844; doi:10.1371/journal.pone.0218520)
Supplement: S1 Codes and Datasets — (ZIP) [file pone.0218520.s004.zip › Codes_And_Data/Figure_5.ipynb]

# %% [markdown]
This file collects data from the various data files in this folder to generate figure 5. These data files have been constructed using the In-vivo code which can be found in figure_4.ipynb

# %% [code]
%pylab inline

# %% [code]
import pandas as pd
import peakutils
from matplotlib.colors import LogNorm
from mpl_toolkits.axes_grid1.inset_locator import inset_axes

# %% [code]
fig = figure(1)
fig.set_size_inches(10,8.5)

###############################
As = [float(xi) for xi in (logspace(-4,6,num=21,base=2))]
Rs = [float(xi) for xi in (logspace(0,10,num=21,base=2))]

x = logspace(-4,6,num=21,base=2)
y = logspace(0,10,num=21,base=2)
x = ['%.2f' % xi for xi in x]
y = ['%.2f' % xi for xi in y]

data = load('IV1pl20c1.npy').item()
mat = zeros([len(As),len(Rs)],)
for ai,A0 in enumerate(As):
    for ri,r in enumerate(Rs):
        traj = data[20,1,1.,A0,r][0]
        time = data[20,1,1.,A0,r][1]
        
        indices = peakutils.indexes(traj)
        traj_invert =[(-xi) for xi in traj]
        ind_inv = peakutils.indexes(traj_invert)
        if len(ind_inv)>1:
            s = 0
            for xi in indices:
                s += traj[xi]
            s= s/len(indices)
            s1 = 0
            for xi in ind_inv:
                s1 += traj[xi]
            s1 = s1/len(ind_inv)
            if abs(s1-s) <= 0.1:
                mat[ai,ri] = nan
                #print(i,'decay')
            else: 
                tf = [time[xi] for xi in indices]
                time_diff = mean([abs(ti-fi) for ti,fi in zip(tf,tf[1:])])
                mat[ai,ri] = time_diff
                #print(i,'oscillatory')
        else:
            mat[ai,ri] = nan

ax = fig.add_subplot(221)
cax = ax.matshow(mat, cmap='coolwarm',norm=LogNorm(vmin=1, vmax=1000))
ax.invert_yaxis()
ax.set_xticks(arange(0,25,5))
ax.set_xticklabels([xi for xi in y[0::5]])
ax.set_yticks(arange(0,25,5))
ax.set_yticklabels([xi for xi in x[0::5]])
ax.tick_params(
    axis='x',          # changes apply to the x-axis
    which='both',      # both major and minor ticks are affected   
    top='off',
    bottom = 'on',
    labelbottom='on',
    labeltop='off')
colorbar(cax,shrink=0.8,label = 'time period')
ax.set_xlabel('Hydrolyzation factor (r)',fontsize=12)
ax.set_ylabel('Total ParA ($a_{tot}$)',fontsize=12)
##############################

ax = fig.add_subplot(222)
data = load('phase_comp.npy').item()
Rs = arange(10,20,1)
ax.plot(Rs,[data[1,i][0] for i in Rs],'r-', label = 'N=1 In vitro')
ax.plot(Rs,[data[2,1,i][0] for i in Rs],'-',color = '#1f77b4', label = 'N=1 In vivo')
ax.plot(Rs,[data[2,2,i][0] for i in Rs],'--',color = '#1f77b4', label = 'N=2')
ax.legend()
ax.set_xlabel('Hydrolyzation factor (r)',fontsize=12)
ax.set_ylabel('Total ParA ($a_{tot}$)',fontsize=12)
ax.set_ylim([0.05,0.3])


###############################

ax = fig.add_subplot(223)
data = load('comparison_cytoplasm_plot_A0p5.npy').item()
ax.plot(range(10,80,5),(0.5/(1.+8.))*ones(14),'r-',label = 'In vitro')
ax.plot(range(10,80,5),[0.5-data[1,xi][0] for xi in range(10,80,5)],'.-',color = '#1f77b4', label='N=1 In vivo')
ax.plot(range(10,80,5),[0.5-data[2,xi][0] for xi in range(10,80,5)],'-',color = '#1f77b4', label='N=2')
ax.plot(range(10,80,5),[0.5-data[3,xi][0] for xi in range(10,80,5)],'--',color = '#1f77b4', label='N=3')
ax.set_xlabel('Length (l)', fontsize=12)
ax.set_ylabel('Cytoplasmic ParA', fontsize = 12)
ax.legend()

####################
ax = fig.add_subplot(224)
data = load('transition_data.npy').item()
ax.plot(data[1,1][:,0],data[1,1][:,2],'r-', label = 'N=1 In vitro')
ax.plot(data[1,2][:,0],data[1,2][:,2],'r.--', label = 'N=2')
ax.plot(data[2,1][:,0],data[2,1][:,2],'-',color = '#1f77b4', label = 'N=1 In vivo')
ax.plot(data[2,2][:,0],data[2,2][:,2],'.--',color = '#1f77b4', label = 'N=2')
ax.plot(data[2,3][:,0],data[2,3][:,2], '--',color = '#1f77b4',label = 'N=3')
ax.set_xlabel('Length (l)',fontsize=12)
ax.set_ylabel('Total ParA ($a_{tot}$)',fontsize=12)
ax.legend()


ax.text(-65, 1.22, "A", size=15, va="center", ha="center", rotation=0,)
ax.text(-5, 1.22, "B", size=15, va="center", ha="center", rotation=0,)
ax.text(-65, .65, "C", size=15, va="center", ha="center", rotation=0,)
ax.text(-5, .65, "D", size=15, va="center", ha="center", rotation=0,)

fig.tight_layout()

savefig('In-vivo_figure.pdf',format='pdf')

# %% [code]
