# Supplementary material for: DNA segregation under Par protein control
Source: PLoS One. 2019 Jul 18;14(7):e0218520. doi: 10.1371/journal.pone.0218520 (PMC6638844; doi:10.1371/journal.pone.0218520)
Supplement: S1 Codes and Datasets — (ZIP) [file pone.0218520.s004.zip › Codes_And_Data/Figure_6.ipynb]

# %% [markdown]
This notebook generates the data required for figure 6. Alternatively the data stored in transition_data.npy can be used to generate those exact plots

# %% [code]
%pylab inline

# %% [code]
import scipy.optimize as opt
import peakutils
import scipy.integrate as integrate

# %% [code]
def dyn(t, y, xs, NP, A0,L, r, c):
    
    for i in range(NP):
        ub[i] = y[i]
    
    ii = 0
    for i in range(NP,len(y)):
        Am[ii] = y[i]
        ii += 1
    Ab = trapz(Am,xs)/L
    dydt = []
    fx = zeros(NP)
    p0s = zeros(len(xs))
    for j in range(NP):
        fx[j] = pi*trapz(exp(-0.5*(xs-ub[j])**2.0)*(xs-ub[j])*Am, xs )
        p0s += exp(-0.5*(xs-ub[j])**2.0/c/c)
        dydt.append(fx[j])
    
    
    
    dydt +=  list((A0-Ab) - Am/r - p0s*Am)
    return array(dydt)


# %% [markdown]
# IN VIVO - transition effects

# %% [markdown]
### Increase in number of plasmids - triggered oscillations as well as triggered decay

# %% [code]
dx = 0.1
data_n ={}
c = 1.0
fig = figure(1)
fig.set_size_inches(5,10)
L = 14
for i,NP in enumerate([1,2,3]):


    A0 = .17
    r = 8


    random.seed(13818)

    Nx = int(L/dx) + 1
    xs = linspace(-L/2, L/2, Nx)
    Am = A0/2. + 0.1*2.0*(0.5-random.random(Nx))

    ub = [-0.0,1.4,0.2,4.5,3.4,-2.3]

    y0s = array(list(ub[:NP]) + list(Am))
    t_end = 100
    sol = integrate.solve_ivp(lambda t, y: dyn(t, y, xs, NP, A0,L, r, c), [0.0, 3*t_end], y0s )
    
    indices = peakutils.indexes(sol['y'][0])
    ub1_flipped = [-1*u for u in sol['y'][0]]
    indices_flipped = peakutils.indexes(ub1_flipped)
    time = sol['t']
     
    ax = fig.add_subplot(5,1,i+1)
    for j in range(NP):
        ax.plot(sol['t'],sol['y'][j])
        data_n[NP,j+1] = [sol['t'],sol['y'][j]]

    
    ax.set_ylim([-L/2,L/2])
    #ax.legend()

# %% [markdown]
### Increase in nucleoid length - triggered oscillations as well as triggered decay

# %% [code]
dx = 0.1

c = 1.0
fig = figure(1)
fig.set_size_inches(5,10)
NP = 2
data_l = {}
    
for i,L in enumerate([10,15,20]):


    A0 = 0.16
    r = 8


    random.seed(13818)

    Nx = int(L/dx) + 1
    xs = linspace(-L/2, L/2, Nx)
    Am = A0/2. + 0.1*2.0*(0.5-random.random(Nx))

    ub = [-0.0,1.4,0.2,4.5,3.4,-2.3]

    y0s = array(list(ub[:NP]) + list(Am))
    t_end = 100
    sol = integrate.solve_ivp(lambda t, y: dyn(t, y, xs, NP, A0,L, r, c), [0.0, 3.*t_end], y0s )

    indices = peakutils.indexes(sol['y'][0])
    ub1_flipped = [-1*u for u in sol['y'][0]]
    indices_flipped = peakutils.indexes(ub1_flipped)
    time = sol['t']

    ax = fig.add_subplot(5,1,i+1)
    for j in range(NP):
        ax.plot(sol['t'],sol['y'][j])
        data_l[L,j+1] = [sol['t'],sol['y'][j]]


    ax.set_ylim([-L/2,L/2])
    #ax.legend()

# %% [markdown]
# figure generation

# %% [code]
from matplotlib import gridspec

# %% [code]
fig = figure(1)
fig.set_size_inches(10,6)

gs1 = gridspec.GridSpec(3, 6)
ax1 = fig.add_subplot(gs1[0,0:3])
ax2 = fig.add_subplot(gs1[1,0:3])
ax3 = fig.add_subplot(gs1[2,0:3])
ax4 = fig.add_subplot(gs1[0,3:])
ax5 = fig.add_subplot(gs1[1,3:])
ax6 = fig.add_subplot(gs1[2,3:])

#ax1.plot(sol['t'],sol['y'][0],'--',color = '#1f77b4',label = 'Plasmid')
#ax1.plot(ts,xbs_ecoli[:,1],'--',color = '#1f77b4')
ax1.plot(data_n[1,1][0],data_n[1,1][1])
ax2.plot(data_n[2,1][0],data_n[2,1][1])
ax2.plot(data_n[2,2][0],data_n[2,2][1])
ax3.plot(data_n[3,1][0],data_n[3,1][1])
ax3.plot(data_n[3,2][0],data_n[3,2][1])
ax3.plot(data_n[3,3][0],data_n[3,3][1])

for ax in [ax1,ax2,ax3]:
    ax.set_yticks([-7,0,7])
    ax.set_yticklabels([-7,0,7])


ax4.plot(data_l[10,1][0],data_l[10,1][1])
ax4.plot(data_l[10,2][0],data_l[10,2][1])
ax4.set_ylim([-5,5])
ax5.plot(data_l[15,1][0],data_l[15,1][1])
ax5.plot(data_l[15,2][0],data_l[15,2][1])
ax5.set_ylim([-7.5,7.5])
ax6.plot(data_l[20,1][0],data_l[20,1][1])
ax6.plot(data_l[20,2][0],data_l[20,2][1])
ax6.set_ylim([-10,10])

ax4.set_yticks([-5,0,5])
ax4.set_yticklabels([-5,0,5])
ax5.set_yticks([-7.5,0,7.5])
ax5.set_yticklabels([-7.5,0,7.5])
ax6.set_yticks([-10,0,10])
ax6.set_yticklabels([-10,0,10])

ax1.set_title("Increasing complex number", fontsize=13)
ax4.set_title("Increasing substrate length", fontsize=13)
for ax in [ax1,ax2,ax3]:
    ax.set_ylim([-7,7])
    
#ax2.set_ylabel(r"complex positions ($x_{\rm B}$)", fontsize=13)
#ax5.set_ylabel(r"complex positions ($x_{\rm B}$)", fontsize=13)

ax3.set_xlabel(r"time ($\tau$)", fontsize=13)
ax6.set_xlabel(r"time ($\tau$)", fontsize=13)

ax1.text(-50, -16, r"Partition complex positions ($x_{\rm B}$)", size=13, va="center", ha="center", rotation=90,)

ax1.text(-30, 9, "A", size=20, va="center", ha="center", rotation=0,)
ax1.text(340, 9, "B", size=20, va="center", ha="center", rotation=0,)
fig.tight_layout()
savefig('transition_6plots.pdf',format='pdf')

# %% [code]
"""save('transition_data.npy',data)

data = load('transition_data.npy').item()

fig = figure(1)
fig.set_size_inches(4,4)
ax = fig.add_subplot(111)
ax.plot(data[1,1][:,0],data[1,1][:,2],'-',color = '#1f77b4', label = 'N=1 In vitro')
ax.plot(data[1,2][:,0],data[1,2][:,2],'.--',color = '#1f77b4', label = 'N=2')


ax.plot(data[2,1][:,0],data[2,1][:,2],'r-', label = 'N=1 In vivo')
ax.plot(data[2,2][:,0],data[2,2][:,2],'r.--', label = 'N=2')
ax.plot(data[2,3][:,0],data[2,3][:,2], 'r--',label = 'N=3')
#plot(array(dyn_n4)[:,0],array(dyn_n4)[:,2], 'r--',label='N=4')
ax.set_xlabel('Length')
ax.set_ylabel('Total ParA')
ax.legend()
#savefig('Transition_length.pdf',format='pdf')"""

# %% [code]
%%time
dx = 0.1
c = 1.0
r = 8.0
NP = 3
data={}
As = arange(.10,.80,.01)
random.seed(13818)
dyn_n1 = []
for L in arange(15,55,5):
    for A0 in As:
        Nx = int(L/dx) + 1
        xs = linspace(-L/2, L/2, Nx)

        Am = A0/2. + 0.1*2.0*(0.5-random.random(Nx))

        ub = [-1.0,2.5,0.0]

        y0s = array(list(ub[:NP]) + list(Am))
        t_end = 100
        sol = integrate.solve_ivp(lambda t, y: ivp(t, y, xs, NP, A0, r, c), [0.0, 20.*t_end], y0s )        
        indices = peakutils.indexes(sol['y'][0])
        flipped = [-xi for xi in sol['y'][0]]
        indices_flipped = peakutils.indexes(flipped)
        if (len(indices) >=3) & (len(indices_flipped) >=2) :
            if (abs(sol['y'][0][indices[-1]]-sol['y'][0][indices_flipped[-1]]) >=.1):
                dyn_n1.append([L,r,A0])
                data[L,r,NP] = sol['y'][0]
                break

# %% [code]
fig = figure(1)
fig.set_size_inches(10,6)


gs1 = GridSpec(3, 2)
gs1.update(left=0.15, right=0.98, wspace=0.15, hspace=.35)
ax1 = plt.subplot(gs1[0, 0])
ax2 = plt.subplot(gs1[1, 0])
ax3 = plt.subplot(gs1[2, 0])
ax4 = plt.subplot(gs1[0, 1])
ax5 = plt.subplot(gs1[1, 1])
ax6 = plt.subplot(gs1[2, 1])


#ax1.plot(sol['t'],sol['y'][0],'--',color = '#1f77b4',label = 'Plasmid')
#ax1.plot(ts,xbs_ecoli[:,1],'--',color = '#1f77b4')
ax1.plot(data_n[1,1][0],data_n[1,1][1],color = '#1f77b4')
ax2.plot(data_n[2,1][0],data_n[2,1][1],color = '#1f77b4')
ax2.plot(data_n[2,2][0],data_n[2,2][1],color = '#1f77b4')
ax3.plot(data_n[3,1][0],data_n[3,1][1],color = '#1f77b4')
ax3.plot(data_n[3,2][0],data_n[3,2][1],color = '#1f77b4')
ax3.plot(data_n[3,3][0],data_n[3,3][1],color = '#1f77b4')

for ax in [ax1,ax2,ax3]:
    ax.set_yticks([-7,0,7])
    ax.set_yticklabels([-7,0,7])


ax4.plot(data_l[10,1][0],data_l[10,1][1],color = '#1f77b4')
ax4.plot(data_l[10,2][0],data_l[10,2][1],color = '#1f77b4')
ax4.set_ylim([-5,5])
ax5.plot(data_l[15,1][0],data_l[15,1][1],color = '#1f77b4')
ax5.plot(data_l[15,2][0],data_l[15,2][1],color = '#1f77b4')
ax5.set_ylim([-7.5,7.5])
ax6.plot(data_l[20,1][0],data_l[20,1][1],color = '#1f77b4')
ax6.plot(data_l[20,2][0],data_l[20,2][1],color = '#1f77b4')
ax6.set_ylim([-10,10])

ax4.set_yticks([-5,0,5])
ax4.set_yticklabels([-5,0,5])
ax5.set_yticks([-7.5,0,7.5])
ax5.set_yticklabels([-7.5,0,7.5])
ax6.set_yticks([-10,0,10])
ax6.set_yticklabels([-10,0,10])

ax1.set_title("Increasing complex number", fontsize=13)
ax4.set_title("Increasing substrate length", fontsize=13)
for ax in [ax1,ax2,ax3]:
    ax.set_ylim([-7,7])
    
#ax2.set_ylabel(r"complex positions ($x_{\rm B}$)", fontsize=13)
#ax5.set_ylabel(r"complex positions ($x_{\rm B}$)", fontsize=13)

ax3.set_xlabel(r"time ($\tau$)", fontsize=13)
ax6.set_xlabel(r"time ($\tau$)", fontsize=13)

ax1.text(-50, -16, r"Partition complex positions ($x_{\rm B}$)", size=13, va="center", ha="center", rotation=90,)

ax1.text(-35, 10, "A", size=20, va="center", ha="center", rotation=0,)
ax1.text(340, 10, "B", size=20, va="center", ha="center", rotation=0,)
fig.tight_layout()
savefig('transition_6plots.pdf',format='pdf')


# %% [code]
