# Supplementary material for: DNA segregation under Par protein control
Source: PLoS One. 2019 Jul 18;14(7):e0218520. doi: 10.1371/journal.pone.0218520 (PMC6638844; doi:10.1371/journal.pone.0218520)
Supplement: S1 Codes and Datasets — (ZIP) [file pone.0218520.s004.zip › Codes_And_Data/Figure_7.ipynb]

# %% [markdown]
This file can generate the data required to produce figure 7 or alternatively the data set included in this folder can be loaded using the following comments

# %% [code]
### To load dictionary with data for this figure##
# A_fin = load('transition_data.npy').item()

# %% [code]
%pylab inline

# %% [code]
from matplotlib import gridspec
from mpl_toolkits.axes_grid1.inset_locator import inset_axes

# %% [markdown]
## Generate Data

# %% [code]
%%time
#A_fin = {}
A_s = [.3,.3,.3,.5,.5,.5,.3]
L_s = [[4,3],[7,3],[10,10],[3,3],[7,3],[10,10],[7,3]]
c_s = [.8,1.0,1.0,1.0,1.0,1.0,0.8]

for o in range(0,1,1):

    dt = 0.01
    dx = 0.1

    r = 10 
    Lx = L_s[o][0] # this is total length/2
    Ly = L_s[o][1] #total width by 2
    NP = 2
    A0 = A_s[o]
    c = c_s[o]
    print(c,A0,Lx,Ly)


    random.seed(110)


    Nx = int(2*Lx/dx) + 1
    xs = linspace(-Lx, Lx, Nx)
    Ny = int(2*Ly/dx) + 1
    ys = linspace(-Ly, Ly, Ny)
    xx, yy = meshgrid(xs, ys)

    #xb = [0,0,]
    #yb = [1.4,-1.4]
    xb = array([.1,-.1])# 7.25])
    yb = array([0.1,-0.])

    Am = r*A0/(1.0+r) + 0.1*r*A0/(1.0+r)*2.0*(0.5-random.random((Ny,Nx)))
    Ab = Am.mean()

    t = 0.0
    xbs = [copy(xb)]
    ybs = [copy(yb)]
    ts = [t]
    Ams = [copy(Ab)]

    for i in range(22500):
        # force

        fx = zeros(NP)
        fy = zeros(NP)
        p0s = zeros((Ny, Nx))
        for j in range(NP):
            fxtmp = exp(-0.5*(xx-xb[j])**2.0)*exp(-0.5*4.*(yy-yb[j])**2.0)*(xx-xb[j])*Am
            fytmp = 4.*exp(-0.5*(xx-xb[j])**2.0)*exp(-0.5*4.*(yy-yb[j])**2.0)*(yy-yb[j])*Am
            fx[j] = trapz([trapz(fxtmp[k], xs) for k in range(Ny)], ys )
            fy[j] = trapz([trapz(fytmp[k], xs) for k in range(Ny)], ys )

            p0s += exp(-0.5*(xx-xb[j])**2.0/c/c)*exp(-0.5*(yy-yb[j])**2.0/c/c)

        Am += (A0-Ab)*dt - Am*dt/r - p0s*Am*dt
        Ab = Am.mean()
        Ams.append(Ab)

        # update position
        for j in range(NP):
            xb[j] += fx[j]*dt
            yb[j] += fy[j]*dt

        t += dt

        xbs.append(copy(xb))
        ybs.append(copy(yb))
        ts.append(t)
    A_fin[A0,c,Lx,Ly] = [copy(Am),copy(xbs),copy(ybs)]

# %% [code]
matshow(A_fin[A0,c,Lx,Ly][0])

# %% [code]
plot(A_fin[A0,c,Lx,Ly][1])
plot(A_fin[A0,c,Lx,Ly][2])

# %% [code]
fig = figure(1)
fig.set_size_inches(15,9)

gs0 = gridspec.GridSpec(1, 3)

gs00 = gridspec.GridSpecFromSubplotSpec(3, 1, subplot_spec=gs0[0,0])
gs01 = gridspec.GridSpecFromSubplotSpec(3, 1, subplot_spec=gs0[0,1])
gs02 = gridspec.GridSpecFromSubplotSpec(3, 1, subplot_spec=gs0[0,2])

ax1 = fig.add_subplot(gs00[0,0])
ax2 = fig.add_subplot(gs01[0,0])
ax3 = fig.add_subplot(gs02[0,0])
ax4 = fig.add_subplot(gs00[1,0])
ax5 = fig.add_subplot(gs01[1,0])
ax6 = fig.add_subplot(gs02[1,0])
ax7 = fig.add_subplot(gs01[2,0])


ax7.plot(A_fin[0.3,0.8,7,3][1][0],'r-',label='$X_b$')
ax7.plot(A_fin[0.3,0.8,7,3][1],'r-')
ax7.plot(A_fin[0.3,0.8,7,3][2][0],'r--',label='$Y_b$')
ax7.plot(A_fin[0.3,0.8,7,3][2],'r--')

ax1.plot(A_fin[0.3,1.0,3,3][1],'r-')
ax1.plot(A_fin[0.3,1.0,3,3][2],'r--')
ax1.set_ylim([-3,3])
ax1.set_yticks([-3,0,3])
#ax1.set_xticks([0,16000])
ax1.set_yticklabels([0,3,6])
#ax1.set_xticklabels([0,16000])
ax4.set_ylim([-3,3])
ax4.set_yticks([-3,0,3])
ax4.set_yticklabels([0,3,6])
#ax1.legend(ncol=2)

for ax in [ax1,ax2,ax3,ax4,ax5,ax6,ax7]:
    ax.tick_params(
        axis='x',          # changes apply to the x-axis
        bottom='on', # ticks along the bottom edge are off
        direction = 'in',
        top='off',
        labelbottom='on',
        labeltop='off')
    ax.set_xlabel(r'$\tau$')

ax2.plot(array(A_fin[0.3,1.0,7,3][1])[:,0],'r-',label='$X_b$')
ax2.plot(array(A_fin[0.3,1.0,7,3][1])[:,1],'r-')
ax2.plot(array(A_fin[0.3,1.0,7,3][2])[:,0],'r--',label='$Y_b$')
ax2.plot(array(A_fin[0.3,1.0,7,3][2])[:,1],'r--')


ax3.plot(A_fin[0.3,1.0,10,10][1],'r-')
ax3.plot(A_fin[0.3,1.0,10,10][2],'r--')


ax4.plot(A_fin[0.5,1.0,3,3][1],'r-')
ax4.plot(A_fin[0.5,1.0,3,3][2],'r--')


ax5.plot(A_fin[0.5,1.0,7,2.5][1],'r-')
ax5.plot(A_fin[0.5,1.0,7,2.5][2],'r--')


ax6.plot(A_fin[0.5,1.0,10,10][1],'r-')
ax6.plot(A_fin[0.5,1.0,10,10][2],'r--')

for ax in [ax2,ax5,ax7]:
    ax.set_ylim([-7,7])
    ax.set_yticks([-7,0,7])
    ax.set_yticklabels([0,7,14])
    
for ax in [ax3,ax6]:
    ax.set_ylim([-10,10])
    ax.set_yticks([-10,0,10])
    ax.set_yticklabels([0,10,20])


ax1.set_ylabel('Plasmid positions')
ax4.set_ylabel('Plasmid positions')
ax7.set_ylabel('Plasmid positions')
ax2.legend(bbox_to_anchor=(0., 1.02, 1., .102), loc='lower left',
           ncol=2, mode="expand", borderaxespad=0.)

ax1.annotate('A', xy=(.7,2.5), xytext=(-3100,3.4), fontsize=15)
ax2.annotate('B', xy=(.7,2.5), xytext=(-3400,8), fontsize=15)
ax2.annotate('C', xy=(.7,2.5), xytext=(20000,8), fontsize=15)
ax4.annotate('D', xy=(.7,2.5), xytext=(-2000,3.4), fontsize=15)
ax4.annotate('E', xy=(.7,2.5), xytext=(11250,3.4), fontsize=15)
ax4.annotate('F', xy=(.7,2.5), xytext=(24400,3.4), fontsize=15)
ax4.annotate('G', xy=(.7,2.5), xytext=(11250,-3.8), fontsize=15)


#fig.tight_layout()
savefig('lastfigredo_traj_v1.pdf',format='pdf')

# %% [code]
fig = figure(1)
fig.set_size_inches(15,9)

gs0 = gridspec.GridSpec(1, 4)

gs00 = gridspec.GridSpecFromSubplotSpec(3, 1, subplot_spec=gs0[0,0])
gs01 = gridspec.GridSpecFromSubplotSpec(3, 1, subplot_spec=gs0[0,1:3])
gs02 = gridspec.GridSpecFromSubplotSpec(3, 1, subplot_spec=gs0[0,3])

ax1 = fig.add_subplot(gs00[0,0])
ax2 = fig.add_subplot(gs01[0,0])
ax3 = fig.add_subplot(gs02[0,0])
ax4 = fig.add_subplot(gs00[1,0])
ax5 = fig.add_subplot(gs01[1,0])
ax6 = fig.add_subplot(gs02[1,0])
ax7 = fig.add_subplot(gs01[2,0])

axins1 = inset_axes(ax1,
                   width="1%",  # width = 10% of parent_bbox width
                   height="120%",  # height : 50%
                   loc=3,
                   bbox_to_anchor=(1.131,.2, 5, .5),
                   bbox_transform=ax1.transAxes,
                   borderpad=0,
                   )
cax = ax1.matshow(A_fin[0.3,1.0,3,3][0],cmap = 'coolwarm')
colorbar(cax,  cax = axins1, orientation = 'vertical',ticks=[0.1, 0.3, 0.5])

axins2 = inset_axes(ax2,
                   width=".5%",  # width = 10% of parent_bbox width
                   height="120%",  # height : 50%
                   loc=3,
                   bbox_to_anchor=(1.055,.2, 5, .5),
                   bbox_transform=ax2.transAxes,
                   borderpad=0,
                   )
cax = ax2.matshow(A_fin[0.3,1.0,7,3][0],cmap = 'coolwarm')
colorbar(cax,  cax = axins2, orientation = 'vertical',ticks=[0.1, 0.3, 0.5])


axins3 = inset_axes(ax3,
                   width="1%",  # width = 10% of parent_bbox width
                   height="120%",  # height : 50%
                   loc=3,
                   bbox_to_anchor=(1.131,.2, 5, .5),
                   bbox_transform=ax3.transAxes,
                   borderpad=0,
                   )
cax = ax3.matshow(A_fin[0.3,1.0,10,10][0],cmap = 'coolwarm')
colorbar(cax,  cax = axins3, orientation = 'vertical',ticks=[0.1, 0.2])
#cax.ax3.set_xticklabels(rotation=90)


axins4 = inset_axes(ax4,
                   width="1%",  # width = 10% of parent_bbox width
                   height="120%",  # height : 50%
                   loc=3,
                   bbox_to_anchor=(1.131,.2, 5, .5),
                   bbox_transform=ax4.transAxes,
                   borderpad=0,
                   )
cax = ax4.matshow(A_fin[0.5,1.0,3,3][0],cmap = 'coolwarm')
colorbar(cax,  cax = axins4, orientation = 'vertical',ticks=[.1,.5,.9])


axins5 = inset_axes(ax5,
                   width=".5%",  # width = 10% of parent_bbox width
                   height="120%",  # height : 50%
                   loc=3,
                   bbox_to_anchor=(1.055,.2, 5, .5),
                   bbox_transform=ax5.transAxes,
                   borderpad=0,
                   )
cax = ax5.matshow(A_fin[0.5,1.0,7,3][0],cmap = 'coolwarm')
colorbar(cax,  cax = axins5, orientation = 'vertical',ticks=[.1,.5,.9])

axins6 = inset_axes(ax6,
                   width="1%",  # width = 10% of parent_bbox width
                   height="120%",  # height : 50%
                   loc=3,
                   bbox_to_anchor=(1.131,.2, 5, .5),
                   bbox_transform=ax6.transAxes,
                   borderpad=0,
                   )
cax = ax6.matshow(A_fin[0.5,1.0,10,10][0],cmap = 'coolwarm')
colorbar(cax,  cax = axins6, orientation = 'vertical',ticks=[.1,.3])

axins7 = inset_axes(ax4,
                   width=".5%",  # width = 10% of parent_bbox width
                   height="120%",  # height : 50%
                   loc=3,
                   bbox_to_anchor=(1.055,.2, 5, .5),
                   bbox_transform=ax7.transAxes,
                   borderpad=0,
                   )
cax = ax7.matshow(A_fin[0.3,.8,7,3][0],cmap = 'coolwarm')
colorbar(cax,  cax = axins7, orientation = 'vertical',ticks=[.1,.3])


for ax in [ax1,ax2,ax3,ax4,ax5,ax6,ax7]:
    ax.yaxis.set_label_position("right")
    #if ax in [ax1,ax2,ax3,ax4]:
    ax.tick_params(
        axis='x',          # changes apply to the x-axis
        which='both',      # both major and minor ticks are affected
        bottom='on', # ticks along the bottom edge are off
        direction = 'in',
        top='off',
        labelbottom='on',
        labeltop='off')
    ax.tick_params(
        axis='y',          # changes apply to the x-axis
        which='both',      # both major and minor ticks are affected
        bottom='off',      # ticks along the bottom edge are off
        left='on',
        direction='in',
        labelleft='on')
    if ax in [ax1,ax4]: 
        ax.set_xticks([0,30,60])
        ax.set_xticklabels([0,3,6])
    else:
        ax.set_xticks([0,70,140])
        ax.set_xticklabels([0,7,14])
    if ax in [ax1,ax2,ax4,ax5,ax7]: 
        ax.set_yticks([0,30,60])
        ax.set_yticklabels([0,3,6])
    elif ax in [ax3,ax6]:
        ax.set_yticks([0,100,200])
        ax.set_yticklabels([0,10,20])
        ax.set_xticks([0,100,200])
        ax.set_xticklabels([0,10,20])    
    else:
        ax.set_yticks([0,70,140])
        ax.set_yticklabels([0,7,14])
      

    ax1.set_ylabel('$a_{tot}=0.3$, c=1.0')
    ax2.set_ylabel('$a_{tot}=0.3$, c=1.0')
    ax3.set_ylabel('$a_{tot}=0.3$, c=1.0')
    ax4.set_ylabel('$a_{tot}=0.5$, c=1.0')
    ax5.set_ylabel('$a_{tot}=0.5$, c=1.0')
    ax6.set_ylabel('$a_{tot}=0.5$, c=1.0')
    ax7.set_ylabel('$a_{tot}=0.3$, c=0.8')
    

ax1.text(-10,-5, "A", size=15, va="center", ha="center", rotation=0,)
ax2.text(-10,-5, "B", size=15, va="center", ha="center", rotation=0,)
ax3.text(-25,-5, "C", size=15, va="center", ha="center", rotation=0,)

ax4.text(-10,-5, "D", size=15, va="center", ha="center", rotation=0,)
ax5.text(-10,-5, "E", size=15, va="center", ha="center", rotation=0,)
ax6.text(-25,-5, "F", size=15, va="center", ha="center", rotation=0,)
ax7.text(-10,-5, "G", size=15, va="center", ha="center", rotation=0,)


#fig.tight_layout()
savefig('Figure_7.pdf',format='pdf')


# %% [markdown]
#### Save dict

# %% [code]
#np.save("dictionary_last_fig.npy", A_fin)
